# Supplementary material for: The Modified Brière Equation and Its Applications
Source: Plants (Basel). 2022 Jul 3;11(13):1769. doi: 10.3390/plants11131769 (PMC9269267; doi:10.3390/plants11131769)
Supplement: Supplementary file 1 [file plants-11-01769-s001.zip]

Archive with 1 entries (1 files):
- plants-1796421-supplementary.xlsx
