# Supplementary material for: The Modified Brière Equation and Its Applications
Source: Plants (Basel). 2022 Jul 3;11(13):1769. doi: 10.3390/plants11131769 (PMC9269267; doi:10.3390/plants11131769)
Supplement: Supplementary file 1 [file plants-11-01769-s001.zip › plants-1796421-supplementary.xlsx]

## Sheet: Table S1
Table S1. The estimates of the model parameters for the whole-plant dry mass versus time data of 12 crops
Common Name	Scientific Name	BE Sigmoid Equation				MBE Sigmoid Equation
		a	m	tmax		a	m	tmax	δ
Sunflower	Helianthus annuus	0.00131891	9258789880	4.80395e+06		6.19e-05	1.20602e+07	1.90856e+06	1.37619
Peanut	Arachis hypogaea	3.5e-13	0.304776	529.799		0.00082116	686450	4.2245e+06	0.827969
Black soybean	Glycine max ‘Kuromame’	0.000263528	2340090000000000	82.985		2.58e-06	11.0996	81.8046	1.52541
Soybean	Glycine max	0.000417463	854353000000000	83.2888		8.86e-07	123358	79.8752	1.76222
Kidney bean	Phaseolus vulgaris	4.47e-08	0.472015	91.4065		4.47e-08	0.472013	91.4067	1
Garden pea	Pisum sativum	0.000462175	85958800000000	81.3046		3.63e-05	5.45819	83.8629	1.22939
Adzuki bean	Vigna angularis	0.000182764	663495000000000	72.1698		1.73e-12	2.01015	74.5422	2.83076
Mung bean	Vigna radiata	0.000225358	2313380000000000	77.4998		7.47e-08	4.82383	77.242	1.87059
Cotton	Gossypium herbaceum	0.00048309	648028000000000	82.6151		1.31e-06	25.6423	79.7406	1.71263
Sweet sorghum	Sorghum bicolor	0.00122482	1068700000000000	77.2415		1.01e-05	3782.72	73.4058	1.61433
Corn	Zea mays	0.00163516	30.6786	82.9959		1.33e-10	1.57128	89.9205	2.40303
Mexican corn	Zea mexicana	0.000663223	2.37233e+07	7.54039e+07		1.79e-10	8.64583	80.7488	2.74773

## Sheet: Table S2
Table S2. The estimates of the model parameters for the shoot height versus time data of four species of bamboo
Scientific Name	BE Sigmoid Equation				MBE Sigmoid Equation
	a	m	tmax		a	m	tmax	δ
Phyllostachys iridescens	6.84987e-05	1.4008	44.4021		1.45e-10	0.556221	55.4987	1.72735
Phyllostachys mannii	4.07753e-14	0.150805	55.9753		4.99e-06	0.29902	36.9751	0.723635
Pleioblastus maculatus	2.36897e-05	1.05372	51.4285		8.42e-05	1.23678	50.1613	0.912801
Sinobambusa tootsik	5.51219e-06	0.55492	41.8604		1.57e-10	0.331681	52.0883	1.34096
